# Supplementary material for: A new species of Nicippe from the Bering Sea (Crustacea, Amphipoda, Pardaliscidae), with a redescription of N. tumida
Source: Zookeys. 2020 Sep 3;965:37–53. doi: 10.3897/zookeys.965.51749 (PMC7516394; doi:10.3897/zookeys.965.51749)
Supplement: XML Treatment for Nicippe beringensis [file zookeys.965.51749-treatment1.xml]

<!DOCTYPE tp:taxon-treatment
  PUBLIC "-//TaxonX//DTD Taxonomic Treatment Publishing DTD v0 20100105//EN" "tax-treatment-NSO.dtd">
<tp:taxon-treatment xmlns:tp="http://www.plazi.org/taxpub"><tp:treatment-meta><kwd-group><label>Taxon classification</label><kwd><named-content xmlns:xlink="http://www.w3.org/1999/xlink" content-type="kingdom">Animalia</named-content></kwd><kwd><named-content xmlns:xlink="http://www.w3.org/1999/xlink" content-type="order">Amphipoda</named-content></kwd><kwd><named-content xmlns:xlink="http://www.w3.org/1999/xlink" content-type="family">Pardaliscidae</named-content></kwd></kwd-group><mixed-citation publication-type="journal"><person-group><name><surname>Tomikawa</surname><given-names>Ko</given-names></name><name><surname>Kakui</surname><given-names>Keiichi</given-names></name><name><surname>Fujiwara</surname><given-names>Yoshihiro</given-names></name></person-group><article-title>A new species of <italic><tp:taxon-name><tp:taxon-name-part taxon-name-part-type="genus" reg="Nicippe">Nicippe</tp:taxon-name-part></tp:taxon-name></italic> from the Bering Sea (<tp:taxon-name><tp:taxon-name-part taxon-name-part-type="subphylum">Crustacea</tp:taxon-name-part></tp:taxon-name>, <tp:taxon-name><tp:taxon-name-part taxon-name-part-type="order">Amphipoda</tp:taxon-name-part></tp:taxon-name>, <tp:taxon-name><tp:taxon-name-part taxon-name-part-type="family">Pardaliscidae</tp:taxon-name-part></tp:taxon-name>), with a redescription of <italic><tp:taxon-name><tp:taxon-name-part taxon-name-part-type="genus" reg="Nicippe">N.</tp:taxon-name-part> <tp:taxon-name-part taxon-name-part-type="species" reg="tumida">tumida</tp:taxon-name-part></tp:taxon-name></italic></article-title><source>Zookeys</source><day>03</day><month>9</month><year>2020</year><volume>965</volume><fpage>37</fpage><lpage>53</lpage><pub-id pub-id-type="doi">10.3897/zookeys.965.51749</pub-id></mixed-citation></tp:treatment-meta><tp:nomenclature><tp:taxon-name><object-id xmlns:xlink="http://www.w3.org/1999/xlink" content-type="arpha" xlink:type="simple">69B24D5E-94EE-5E6E-BE72-3BC04AB42C61</object-id>
              <tp:taxon-name-part taxon-name-part-type="genus" reg="Nicippe">Nicippe</tp:taxon-name-part>
              <tp:taxon-name-part taxon-name-part-type="species" reg="beringensis">beringensis</tp:taxon-name-part>
              <object-id xmlns:xlink="http://www.w3.org/1999/xlink" content-type="zoobank" xlink:type="simple">http://zoobank.org/0FAD340E-6303-4B7B-9228-6E38CA8507BD</object-id>
            </tp:taxon-name><tp:taxon-status xmlns:xlink="http://www.w3.org/1999/xlink" xlink:type="simple">sp. nov.</tp:taxon-status><xref ref-type="fig" rid="F1">Figures 1</xref><xref ref-type="fig" rid="F2">, 2</xref><xref ref-type="fig" rid="F3">, 3</xref><xref ref-type="fig" rid="F4">, 4</xref><xref ref-type="fig" rid="F5">, 5</xref><xref ref-type="fig" rid="F6">, 6</xref></tp:nomenclature><tp:treatment-sec sec-type="material" id="SECID0EEMAC"><title>Material examined.</title><p><bold><italic>Holotype</italic></bold>: ovigerous female (11.7 mm), <named-content xmlns:xlink="http://www.w3.org/1999/xlink" content-type="dwc:institutional_code" xlink:type="simple">NSMT</named-content>-Cr 27383, the Bering Sea (<named-content xmlns:xlink="http://www.w3.org/1999/xlink" content-type="dwc:verbatimCoordinates" xlink:type="simple"><named-content content-type="geo-json" specific-use="{&#34;type&#34;:&#34;Point&#34;,&#34;coordinates&#34;:[-166.023833,54.473500]}" id="NCID0EXMAC" xlink:type="simple">54°28.41'N, 166°01.43'W</named-content></named-content>; Sta. B), 536 m depth, multiple corer, collected by K. Kakui on 6 August 2017. Paratypes: male (10.4 mm), <named-content xmlns:xlink="http://www.w3.org/1999/xlink" content-type="dwc:institutional_code" xlink:type="simple">NSMT</named-content>-Cr 27384, two females (7.8 mm, <named-content xmlns:xlink="http://www.w3.org/1999/xlink" content-type="dwc:institutional_code" xlink:type="simple">NSMT</named-content>-Cr 27385; 6.8 mm, <named-content xmlns:xlink="http://www.w3.org/1999/xlink" content-type="dwc:institutional_code" xlink:type="simple">NSMT</named-content>-Cr 27386), the Bering Sea (<named-content xmlns:xlink="http://www.w3.org/1999/xlink" content-type="dwc:verbatimCoordinates" xlink:type="simple"><named-content content-type="geo-json" specific-use="{&#34;type&#34;:&#34;Point&#34;,&#34;coordinates&#34;:[-165.954167,54.485000]}" id="NCID0EONAC" xlink:type="simple">54°29.10'N, 165°57.25'W</named-content></named-content>–<named-content xmlns:xlink="http://www.w3.org/1999/xlink" content-type="dwc:verbatimCoordinates" xlink:type="simple"><named-content content-type="geo-json" specific-use="{&#34;type&#34;:&#34;Point&#34;,&#34;coordinates&#34;:[-165.953833,54.484667]}" id="NCID0EWNAC" xlink:type="simple">54°29.08'N, 165°57.23'W</named-content></named-content>; Sta. B), 521–520 m depth, deep tow, collected by K. Kakui on 7 August 2017.</p></tp:treatment-sec><tp:treatment-sec sec-type="diagnosis" id="SECID0E2NAC"><title>Diagnosis.</title><p>Urosomite 1 with 2 dorsal spines. Maxilla 1 with asetose palp article 1. Gnathopod 1 coxa with straight distal edge. Basis of gnathopods 1 and 2 and pereopod 3 in female with heavily setose posterior margin. Telson widely cleft with sinuous inner margin, weakly expanding proximally.</p></tp:treatment-sec><tp:treatment-sec sec-type="description" id="SECID0EAOAC"><title>Description of female</title><p><bold>(holotype, <named-content xmlns:xlink="http://www.w3.org/1999/xlink" content-type="dwc:institutional_code" xlink:type="simple">NSMT</named-content>-Cr 27383). <italic>Head</italic></bold> (Fig. <xref ref-type="fig" rid="F1">1</xref>) with rudimentary eye, vertically deep, yellowish, only visible in living specimen (Fig. <xref ref-type="fig" rid="F6">6</xref>; paratype, <named-content xmlns:xlink="http://www.w3.org/1999/xlink" content-type="dwc:institutional_code" xlink:type="simple">NSMT</named-content>-Cr 27384); rostrum short, pointed; lateral cephalic corner weakly produced. Pereonites 1–7 and pleonites 1–3 dorsally smooth (Fig. <xref ref-type="fig" rid="F1">1</xref>). Posteroventral corners of epimeral plates 1–3 pointed (Fig. <xref ref-type="fig" rid="F1">1</xref>); ventral submargins of epimeral plates 2 and 3 with 3 and 5 setae, respectively. Urosomite 1 with 2 pointed spines extending beyond posterior margin of its segment (Fig. <xref ref-type="fig" rid="F2">2A</xref>); urosomites 2 and 3 dorsally smooth.</p><fig id="F1" position="float" orientation="portrait"><object-id xmlns:xlink="http://www.w3.org/1999/xlink" content-type="doi" xlink:type="simple">10.3897/zookeys.965.51749.figure1</object-id><object-id xmlns:xlink="http://www.w3.org/1999/xlink" content-type="zenodo_dep_id" xlink:type="simple">4023509</object-id><object-id xmlns:xlink="http://www.w3.org/1999/xlink" content-type="arpha" xlink:type="simple">DAEEC7C6-CC97-598D-8038-BE4725998142</object-id><label>Figure 1.</label><caption><p><italic><tp:taxon-name><tp:taxon-name-part taxon-name-part-type="genus" reg="Nicippe">Nicippe</tp:taxon-name-part> <tp:taxon-name-part taxon-name-part-type="species" reg="beringensis">beringensis</tp:taxon-name-part></tp:taxon-name></italic> sp. nov., holotype female (11.7 mm), <named-content xmlns:xlink="http://www.w3.org/1999/xlink" content-type="dwc:institutional_code" xlink:type="simple">NSMT</named-content>-Cr 27383. Habitus, lateral view.</p></caption><graphic xmlns:xlink="http://www.w3.org/1999/xlink" xlink:href="zookeys-965-037-g001.jpg" position="float" orientation="portrait" xlink:type="simple" id="oo_449113.jpg"><uri content-type="original_file" xlink:type="simple">https://binary.pensoft.net/fig/449113</uri></graphic></fig><p><bold><italic>Antenna 1</italic></bold> (Fig. <xref ref-type="fig" rid="F2">2B</xref>): length 0.5 times as long as body length; peduncular articles 1–3 in length ratio of 1.0 : 0.8 : 0.3; posterodistal corner of peduncular article 1 with long setae, some of which weakly plumose; accessory flagellum 6-articulate, article 1 short, length 2.5 times of width; primary flagellum 43-articulate, length of article 1 3.0 times as long as article 2.</p><p><bold><italic>Antenna 2</italic></bold> (Fig. <xref ref-type="fig" rid="F2">2C</xref>): length 0.7 times as long as antenna 1; peduncular articles 3–5 in length ratio of 1.0 : 1.5 : 1.2; anterior margin of peduncular article 3 with 2 clusters of setae; anterior margins of peduncular articles 4 and 5 with short setae, posterior margin of peduncular article 4 with long setae; flagellum 23-articulate.</p><fig id="F2" position="float" orientation="portrait"><object-id xmlns:xlink="http://www.w3.org/1999/xlink" content-type="doi" xlink:type="simple">10.3897/zookeys.965.51749.figure2</object-id><object-id xmlns:xlink="http://www.w3.org/1999/xlink" content-type="zenodo_dep_id" xlink:type="simple">4023513</object-id><object-id xmlns:xlink="http://www.w3.org/1999/xlink" content-type="arpha" xlink:type="simple">3984BC20-7659-5879-890E-3E93382F373B</object-id><label>Figure 2.</label><caption><p><italic><tp:taxon-name><tp:taxon-name-part taxon-name-part-type="genus" reg="Nicippe">Nicippe</tp:taxon-name-part> <tp:taxon-name-part taxon-name-part-type="species" reg="beringensis">beringensis</tp:taxon-name-part></tp:taxon-name></italic> sp. nov., holotype female (11.7 mm), <named-content xmlns:xlink="http://www.w3.org/1999/xlink" content-type="dwc:institutional_code" xlink:type="simple">NSMT</named-content>-Cr 27383 <bold>A</bold> dorsal margin of urosomite 1, dorsal view <bold>B</bold> antenna 1, lateral view, some distal articles of primary flagellum omitted <bold>C</bold> antenna 2, lateral view, some distal articles of flagellum omitted <bold>D</bold> upper lip, anterior view <bold>E</bold> left mandible, medial view <bold>F</bold> right mandible, medial view, accessory setal row a proximal tuft of seta omitted <bold>G</bold> lower lip, ventral view <bold>H</bold> maxilla 1, dorsal view <bold>I</bold> maxilla 2, dorsal view.</p></caption><graphic xmlns:xlink="http://www.w3.org/1999/xlink" xlink:href="zookeys-965-037-g002.jpg" position="float" orientation="portrait" xlink:type="simple" id="oo_449114.jpg"><uri content-type="original_file" xlink:type="simple">https://binary.pensoft.net/fig/449114</uri></graphic></fig><p><bold><italic>Mouthparts</italic>.</bold> Upper lip (Fig. <xref ref-type="fig" rid="F2">2D</xref>) with weakly convex ventral margin, bearing fine setae. Mandibles (Fig. <xref ref-type="fig" rid="F2">2E, F</xref>): slightly asymmetric, incisor margins broad, anteroventral corner with a strong tooth; left lacinia mobilis (Fig. <xref ref-type="fig" rid="F2">2E</xref>) broad, about 0.8 times as long as incisor, multi-dentate; right incisor (Fig. <xref ref-type="fig" rid="F2">2F</xref>) with 2 teeth on proximal to anterodorsal corner; right lacinia absent; accessory setal row of left and right mandibles with 2 robust setae, respectively, and a proximal tuft of seta; molar absent; mandibular palp 3-articulate with length ratio of 1.0 : 3.3 : 2.6, article 2 with 5 marginal and 12 submarginal posterolateral setae, article 3 with 7 posterolateral and 3 apical setae. Lower lip (Fig. <xref ref-type="fig" rid="F2">2G</xref>) with broad outer lobes, inner lobes coalesced. Maxilla 1 (Fig. <xref ref-type="fig" rid="F2">2H</xref>) with inner and outer plates and palp; inner plate small with apical plumose seta; outer plate subrectangular with 8 apical robust setae, the lateral one strongest and longest; palp 2-articulate, article 1 lacking marginal setae, article 2 expanded distally with robust and slender setae. Maxilla 2 (Fig. <xref ref-type="fig" rid="F2">2I</xref>) with inner plate bearing row of 5 plumose setae on medial margin and 3 apical plumose setae; outer plate slightly longer than inner plate with 3 apical plumose setae. Maxilliped (Fig. <xref ref-type="fig" rid="F3">3A</xref>) with inner and outer plates and palp; inner plate not reaching base of palp, with long plumose apical seta and short weakly plumose subapical seta; outer plate narrow, reaching base of article 2 of palp, with setae along apical to medial margin; palp 4-articulate, long, article 2 longest with inner marginal rows of setae, article 3 with clusters of setae on dorsal and ventral faces and inner marginal setae, article 4 slender with serrate inner margin.</p><fig id="F3" position="float" orientation="portrait"><object-id xmlns:xlink="http://www.w3.org/1999/xlink" content-type="doi" xlink:type="simple">10.3897/zookeys.965.51749.figure3</object-id><object-id xmlns:xlink="http://www.w3.org/1999/xlink" content-type="zenodo_dep_id" xlink:type="simple">4023515</object-id><object-id xmlns:xlink="http://www.w3.org/1999/xlink" content-type="arpha" xlink:type="simple">F6D65907-9C14-5DF7-A436-F56B2C0E9188</object-id><label>Figure 3.</label><caption><p><italic><tp:taxon-name><tp:taxon-name-part taxon-name-part-type="genus" reg="Nicippe">Nicippe</tp:taxon-name-part> <tp:taxon-name-part taxon-name-part-type="species" reg="beringensis">beringensis</tp:taxon-name-part></tp:taxon-name></italic> sp. nov., holotype female (11.7 mm), <named-content xmlns:xlink="http://www.w3.org/1999/xlink" content-type="dwc:institutional_code" xlink:type="simple">NSMT</named-content>-Cr 27383 <bold>A</bold> maxilliped, dorsal view <bold>B</bold> gnathopod 1, lateral view <bold>C</bold> gnathopod 2, lateral view <bold>D</bold> pereopod 3, lateral view <bold>E</bold> pereopod 4, lateral view <bold>F</bold> coxa-carpus of pereopod 5, lateral view <bold>G</bold> propodus and dactylus of pereopod 5, lateral view, propodus deformed due to preparation.</p></caption><graphic xmlns:xlink="http://www.w3.org/1999/xlink" xlink:href="zookeys-965-037-g003.jpg" position="float" orientation="portrait" xlink:type="simple" id="oo_449115.jpg"><uri content-type="original_file" xlink:type="simple">https://binary.pensoft.net/fig/449115</uri></graphic></fig><p><bold><italic>Gnathopod 1</italic></bold> (Fig. <xref ref-type="fig" rid="F3">3B</xref>): coxa short, length 1.3 times of width, distal edge straight; basis long, expanded distally, anterior margin flat, posterior margin arched with numerous setae in row; ischium short, subquadrate, 0.7 times as long as merus; posterior margin of merus with setae; carpus with rounded lobe ventrally with long setae, length 1.1 times of width; propodus oval, length 1.8 times as long as carpus, palm weakly convex with long setae; dactylus slender, slightly curved, posterior margin smooth with tooth near the base.</p><p><bold><italic>Gnathopod 2</italic></bold> (Fig. <xref ref-type="fig" rid="F3">3C</xref>): coxa rounded ventrally, posterior margin and medial face with setae; compared to that of gnathopod 1, basis longer and more slender; carpus ventrally more strongly produced, length 1.3 times of width; dactylus similar to that of gnathopod 1.</p><p><bold><italic>Pereopod 3</italic></bold> (Fig. <xref ref-type="fig" rid="F3">3D</xref>): coxa rounded ventrally, posterior margin and medial face with setae; basis long, posterior margin strongly setose; merus, carpus, propodus, and dactylus in length ratio of 1.0 : 1.0 : 1.0 : 0.6; merus with 9 setae on anterior submargin; carpus with 9 setae on anterior margin and submargin; propodus with 22 setae on anterior margin and submargin; dactylus slender and weakly curved.</p><p><bold><italic>Pereopod 4</italic></bold> (Fig. <xref ref-type="fig" rid="F3">3E</xref>): similar to pereopod 3, merus, carpus, propodus, and dactylus in length ratio of 1.0 : 0.9 : 0.9 : 0.6; merus with 10 setae on anterior submargin; carpus with 10 setae on anterior margin and submargin; propodus with 13 setae on anterior submargin.</p><p><bold><italic>Pereopod 5</italic></bold> (Fig. <xref ref-type="fig" rid="F3">3F, G</xref>): coxa bilobate with facial setae medially, anterior lobe stronger and longer; basis with posterodistal lobe, anterodistal corner with robust setae; merus, carpus, propodus, and dactylus in length ratio of 1.0 : 0.7 : 0.8: 0.7; merus with 16 slender and 5 robust setae on anterior margin and 12 robust setae on posterior ridge, anterodistal corner with 5 slender and 1 robust setae; posterior ridges of carpus and propodus with 4 and 3 robust setae, respectively; dactylus slender and almost straight, longer than on pereopods 3 and 4.</p><p><bold><italic>Pereopod 6</italic></bold> (Fig. <xref ref-type="fig" rid="F4">4A, B</xref>): coxa shallowly bilobate with setae on medial face, anterior lobe slightly stronger; basis posterior margin slightly convex, anterior and posterior margins with setae, anterodistal corner with slender and robust setae, posterodistal corner subquadrate; merus, carpus, propodus, and dactylus in length ratio of 1.0 : 0.8 : 1.1: 0.6; anterior margin of merus with 20 slender and 6 robust setae, posterior margin with 2 setae, posterior ridge with 17 setae; posterior margins of carpus and propodus each with 3 clusters of robust setae; dactylus slender, slightly curved.</p><fig id="F4" position="float" orientation="portrait"><object-id xmlns:xlink="http://www.w3.org/1999/xlink" content-type="doi" xlink:type="simple">10.3897/zookeys.965.51749.figure4</object-id><object-id xmlns:xlink="http://www.w3.org/1999/xlink" content-type="zenodo_dep_id" xlink:type="simple">4023517</object-id><object-id xmlns:xlink="http://www.w3.org/1999/xlink" content-type="arpha" xlink:type="simple">9DF531DA-88E7-5A74-8D7D-7E25357D7C9A</object-id><label>Figure 4.</label><caption><p><italic><tp:taxon-name><tp:taxon-name-part taxon-name-part-type="genus" reg="Nicippe">Nicippe</tp:taxon-name-part> <tp:taxon-name-part taxon-name-part-type="species" reg="beringensis">beringensis</tp:taxon-name-part></tp:taxon-name></italic> sp. nov., holotype female (11.7 mm), <named-content xmlns:xlink="http://www.w3.org/1999/xlink" content-type="dwc:institutional_code" xlink:type="simple">NSMT</named-content>-Cr 27383 <bold>A</bold> coxa-merus of pereopod 6, lateral view <bold>B</bold> carpus-dactylus of pereopod 6, medial view <bold>C</bold> coxa-merus of pereopod 7, lateral view <bold>D</bold> carpus-dactylus of pereopod 7, lateral view <bold>E</bold> posterodistal corner of basis of pereopod 7, medial view <bold>F</bold> pleopod 1, anterior view, some setae on rami omitted <bold>G</bold> retinacula on peduncle of pleopod 1, anterior view <bold>H</bold> bifid plumose seta (clothes-pin seta) on inner basal margin of inner ramus of pleopod 1, anterior view <bold>I</bold> left uropod 1, dorsal view <bold>J</bold> left uropod 2, dorsal view <bold>K</bold> left uropod 3, dorsal view <bold>L</bold> telson, dorsal view.</p></caption><graphic xmlns:xlink="http://www.w3.org/1999/xlink" xlink:href="zookeys-965-037-g004.jpg" position="float" orientation="portrait" xlink:type="simple" id="oo_449116.jpg"><uri content-type="original_file" xlink:type="simple">https://binary.pensoft.net/fig/449116</uri></graphic></fig><p><bold><italic>Pereopod 7</italic></bold> (Fig. <xref ref-type="fig" rid="F4">4C–E</xref>): coxa subquadrate, anterior margin and ventral submargin with setae; basis distally tapering, posteroproximal part expanded, posterior margin almost straight, anterior and posterior margins with setae, anterodistal corner with robust and slender setae, posterodistal submargin with long plumose setae (Fig. <xref ref-type="fig" rid="F4">4E</xref>), posterodistal corner rounded; merus, carpus, propodus, and dactylus in length ratio of 1.0 : 1.1 : 1.2 : 0.6; anterior margin of merus with clusters of robust setae, posterior margin with 3 slender setae, posterior ridge with 9 slender setae and trace of seta; anterior and posterior margins of carpus with 5 and 3 clusters of setae, respectively; anterior margin of propodus with 7 clusters of setae and single seta, posterior margin with 3 clusters of setae and single seta; dactylus slender, almost straight.</p><p><bold><italic>Pleopods 1–3</italic></bold> (Fig. <xref ref-type="fig" rid="F4">4F–H</xref>) each with paired retinacula (Fig. <xref ref-type="fig" rid="F4">4G</xref>) on inner distal margin of peduncle, bifid setae (clothes-pin setae) (Fig. <xref ref-type="fig" rid="F4">4H</xref>) on inner basal margin of inner ramus; inner and outer rami of each pleopod consisting of 18–19 and 23–24 articles, respectively.</p><p><bold><italic>Uropods</italic>.</bold> Uropod 1 (Fig. <xref ref-type="fig" rid="F4">4I</xref>): peduncle longer than rami, with 5 basofacial setae, distolateral peduncular spine very strong; inner ramus subequal to outer ramus in length, medial and lateral margins with 9 and 7 robust setae, respectively; outer ramus with 7 robust setae on medial and lateral margins, respectively; both rami with stout setae apically. Uropod 2 (Fig. <xref ref-type="fig" rid="F4">4J</xref>): peduncle slightly shorter than rami, with long stout setae on lateral margin, distolateral peduncular spine short; inner ramus slightly longer than outer ramus, with 7 and 9 robust setae on medial and lateral margins, respectively; outer ramus with 8 and 7 robust setae on medial and lateral margins, respectively; both rami each with stout seta apically. Uropod 3 (Fig. <xref ref-type="fig" rid="F4">4K</xref>): peduncle strongly setose on lateral face; both rami almost equal in length, medial margins of inner and outer rami with long plumose setae.</p><p><bold><italic>Telson</italic></bold> (Fig. <xref ref-type="fig" rid="F4">4L</xref>) length 2.2 times of width, cleft for 89% of length in U-shape with weakly curved margins of incision; apex of each lobe incised, lateral part of apex slightly longer than medial part, with small robust seta.</p><p>16 eggs.</p></tp:treatment-sec><tp:treatment-sec sec-type="description" id="SECID0EVKAE"><title>Description of male</title><p><bold>(paratype, <named-content xmlns:xlink="http://www.w3.org/1999/xlink" content-type="dwc:institutional_code" xlink:type="simple">NSMT</named-content>-Cr 27384). <italic>Antenna 1</italic></bold> (Fig. <xref ref-type="fig" rid="F5">5A</xref>): peduncular articles 1–3 in length ratio of 1.0 : 0.6 : 0.3; accessory flagellum 4-articulate, article 1 long, length 4.3 times of width; primary flagellum 38-articulate, length of article 1 3.5 times as long as article 2.</p><p><bold><italic>Antenna 2</italic></bold> (Fig. <xref ref-type="fig" rid="F5">5B</xref>): peduncular articles 3–5 in length ratio of 1.0 : 1.3 : 1.1; flagellum 24-articulate.</p><p><bold><italic>Mandible</italic></bold>: palp article 2 with 11 setae; palp article 3 with 5 posterolateral and 3 apical setae.</p><p><bold><italic>Gnathopods 1 and 2</italic></bold>: bases with a few setae on their posterior margins.</p><fig id="F5" position="float" orientation="portrait"><object-id xmlns:xlink="http://www.w3.org/1999/xlink" content-type="doi" xlink:type="simple">10.3897/zookeys.965.51749.figure5</object-id><object-id xmlns:xlink="http://www.w3.org/1999/xlink" content-type="zenodo_dep_id" xlink:type="simple">4023519</object-id><object-id xmlns:xlink="http://www.w3.org/1999/xlink" content-type="arpha" xlink:type="simple">CC45AC8A-3FE1-50E2-8770-4AF69E00E864</object-id><label>Figure 5.</label><caption><p><italic><tp:taxon-name><tp:taxon-name-part taxon-name-part-type="genus" reg="Nicippe">Nicippe</tp:taxon-name-part> <tp:taxon-name-part taxon-name-part-type="species" reg="beringensis">beringensis</tp:taxon-name-part></tp:taxon-name></italic> sp. nov., paratype male (10.4 mm), <named-content xmlns:xlink="http://www.w3.org/1999/xlink" content-type="dwc:institutional_code" xlink:type="simple">NSMT</named-content>-Cr 27384 <bold>A</bold> antenna 1, medial view, some distal articles of primary flagellum omitted <bold>B</bold> antenna 2, lateral view, some distal articles of flagellum omitted.</p></caption><graphic xmlns:xlink="http://www.w3.org/1999/xlink" xlink:href="zookeys-965-037-g005.jpg" position="float" orientation="portrait" xlink:type="simple" id="oo_449117.jpg"><uri content-type="original_file" xlink:type="simple">https://binary.pensoft.net/fig/449117</uri></graphic></fig></tp:treatment-sec><tp:treatment-sec sec-type="etymology" id="SECID0ECNAE"><title>Etymology.</title><p>The specific name is an adjective derived from its type locality, the Bering Sea.</p></tp:treatment-sec><tp:treatment-sec sec-type="Sequences and COI genetic distances" id="SECID0EHNAE"><title>Sequences and COI genetic distances.</title><p>A single nucleotide sequence was obtained from each specimen of the holotype, <named-content xmlns:xlink="http://www.w3.org/1999/xlink" content-type="dwc:institutional_code" xlink:type="simple">NSMT</named-content>-Cr 27383 (LC511042; 615 bp) and a paratype, <named-content xmlns:xlink="http://www.w3.org/1999/xlink" content-type="dwc:institutional_code" xlink:type="simple">NSMT</named-content>-Cr 27384 (LC511043; 658 bp). Based on the 615 bp aligned sequences, the uncorrected <italic>p</italic>-distances between these two specimens is 0.2%.</p></tp:treatment-sec><tp:treatment-sec sec-type="remarks" id="SECID0E5NAE"><title>Remarks.</title><p>Though the holotype and paratypes were obtained from slightly different localities, they differ in no appreciable morphological character or state. The pairwise sequence divergence of <abbrev xmlns:xlink="http://www.w3.org/1999/xlink" xlink:title="cytochrome c oxidase subunit I" id="ABBRID0EEOAE" xlink:type="simple">COI</abbrev> between the holotype and paratype, 0.2%, is considerably less than that of interspecific distances between other amphipod taxa, 3.5–4.0% (<xref ref-type="bibr" rid="B15">Witt et al. 2006</xref>; <xref ref-type="bibr" rid="B12">Rock et al. 2007</xref>; <xref ref-type="bibr" rid="B7">Hou et al. 2009</xref>). Accordingly, we consider these two specimens to be conspecific.</p><p><italic><tp:taxon-name><tp:taxon-name-part taxon-name-part-type="genus" reg="Nicippe">Nicippe</tp:taxon-name-part> <tp:taxon-name-part taxon-name-part-type="species" reg="beringensis">beringensis</tp:taxon-name-part></tp:taxon-name></italic> sp. nov. is similar to <italic><tp:taxon-name><tp:taxon-name-part taxon-name-part-type="genus" reg="Nicippe">N.</tp:taxon-name-part> <tp:taxon-name-part taxon-name-part-type="species" reg="tumida">tumida</tp:taxon-name-part></tp:taxon-name></italic> in having two spines on the dorsal margin of urosomite 1, and in having a telson with a sinuous inner margin that weakly expands proximally. However, our species differs from <italic><tp:taxon-name><tp:taxon-name-part taxon-name-part-type="genus" reg="Nicippe">N.</tp:taxon-name-part> <tp:taxon-name-part taxon-name-part-type="species" reg="tumida">tumida</tp:taxon-name-part></tp:taxon-name></italic> in a combination of characters and states: article 1 of the palp on the maxilla 1 is asetose in our new species, whereas it has marginal setae in <italic><tp:taxon-name><tp:taxon-name-part taxon-name-part-type="genus" reg="Nicippe">N.</tp:taxon-name-part> <tp:taxon-name-part taxon-name-part-type="species" reg="tumida">tumida</tp:taxon-name-part></tp:taxon-name></italic>; the coxa of gnathopod 1 has a straight distal edge, as opposed to a curved one in <italic><tp:taxon-name><tp:taxon-name-part taxon-name-part-type="genus" reg="Nicippe">N.</tp:taxon-name-part> <tp:taxon-name-part taxon-name-part-type="species" reg="tumida">tumida</tp:taxon-name-part></tp:taxon-name></italic>; and the basis of female gnathopods 1, 2 and pereopod 3 has a heavily setose posterior margin (whereas this is sparsely setose in <italic><tp:taxon-name><tp:taxon-name-part taxon-name-part-type="genus" reg="Nicippe">N.</tp:taxon-name-part> <tp:taxon-name-part taxon-name-part-type="species" reg="tumida">tumida</tp:taxon-name-part></tp:taxon-name></italic>).</p><fig id="F6" position="float" orientation="portrait"><object-id xmlns:xlink="http://www.w3.org/1999/xlink" content-type="doi" xlink:type="simple">10.3897/zookeys.965.51749.figure6</object-id><object-id xmlns:xlink="http://www.w3.org/1999/xlink" content-type="zenodo_dep_id" xlink:type="simple">4023521</object-id><object-id xmlns:xlink="http://www.w3.org/1999/xlink" content-type="arpha" xlink:type="simple">ECE6343E-5107-55A8-A296-31CED4F3BFE8</object-id><label>Figure 6.</label><caption><p><italic><tp:taxon-name><tp:taxon-name-part taxon-name-part-type="genus" reg="Nicippe">Nicippe</tp:taxon-name-part> <tp:taxon-name-part taxon-name-part-type="species" reg="beringensis">beringensis</tp:taxon-name-part></tp:taxon-name></italic> sp. nov., paratype male (10.4 mm), <named-content xmlns:xlink="http://www.w3.org/1999/xlink" content-type="dwc:institutional_code" xlink:type="simple">NSMT</named-content>-Cr 27384, in life.</p></caption><graphic xmlns:xlink="http://www.w3.org/1999/xlink" xlink:href="zookeys-965-037-g006.jpg" position="float" orientation="portrait" xlink:type="simple" id="oo_449118.jpg"><uri content-type="original_file" xlink:type="simple">https://binary.pensoft.net/fig/449118</uri></graphic></fig></tp:treatment-sec><ref-list><ref id="B15"><mixed-citation xmlns:xlink="http://www.w3.org/1999/xlink" xlink:type="simple"><person-group><name name-style="western"><surname>Witt</surname><given-names>JDS</given-names></name><name name-style="western"><surname>Threloff</surname><given-names>D</given-names></name><name name-style="western"><surname>Hebert</surname><given-names>PDN</given-names></name></person-group> (<year>2006</year>) <article-title>DNA barcoding reveals extraordinary cryptic diversity in an amphipod genus: implications for desert spring conservation.</article-title><source>Molecular Ecology</source><volume>15</volume>: <fpage>3073</fpage>–<lpage>3082</lpage>. <ext-link xlink:type="simple" ext-link-type="doi" xlink:href="10.1111/j.1365-294X.2006.02999.x">https://doi.org/10.1111/j.1365-294X.2006.02999.x</ext-link></mixed-citation></ref><ref id="B12"><mixed-citation xmlns:xlink="http://www.w3.org/1999/xlink" xlink:type="simple"><person-group><name name-style="western"><surname>Rock</surname><given-names>J</given-names></name><name name-style="western"><surname>Ironside</surname><given-names>J</given-names></name><name name-style="western"><surname>Potter</surname><given-names>T</given-names></name><name name-style="western"><surname>Whiteley</surname><given-names>NM</given-names></name><name name-style="western"><surname>Lunt</surname><given-names>DH</given-names></name></person-group> (<year>2007</year>) <article-title>Phylogeography and environmental diversification of a highly adaptable marine amphipod <italic><tp:taxon-name><tp:taxon-name-part taxon-name-part-type="genus">Gammarus</tp:taxon-name-part> <tp:taxon-name-part taxon-name-part-type="species">duebeni</tp:taxon-name-part></tp:taxon-name></italic>.</article-title><source>Heredity</source><volume>99</volume>: <fpage>102</fpage>–<lpage>111</lpage>. <ext-link xlink:type="simple" ext-link-type="doi" xlink:href="10.1038/sj.hdy.6800971">https://doi.org/10.1038/sj.hdy.6800971</ext-link></mixed-citation></ref><ref id="B7"><mixed-citation xmlns:xlink="http://www.w3.org/1999/xlink" xlink:type="simple"><person-group><name name-style="western"><surname>Hou</surname><given-names>Z</given-names></name><name name-style="western"><surname>Li</surname><given-names>Z</given-names></name><name name-style="western"><surname>Li</surname><given-names>S</given-names></name></person-group> (<year>2009</year>) <article-title>Identifying Chinese species of <italic><tp:taxon-name><tp:taxon-name-part taxon-name-part-type="genus">Gammarus</tp:taxon-name-part></tp:taxon-name></italic> (<tp:taxon-name><tp:taxon-name-part taxon-name-part-type="subphylum">Crustacea</tp:taxon-name-part></tp:taxon-name>: <tp:taxon-name><tp:taxon-name-part taxon-name-part-type="order">Amphipoda</tp:taxon-name-part></tp:taxon-name>) using DNA barcoding.</article-title><source>Current Zoology</source><volume>55</volume>: <fpage>158</fpage>–<lpage>164</lpage>. <ext-link xlink:type="simple" ext-link-type="doi" xlink:href="10.1093/czoolo/55.2.158">https://doi.org/10.1093/czoolo/55.2.158</ext-link></mixed-citation></ref></ref-list></tp:taxon-treatment>
