# Supplementary material for: A new species of Nicippe from the Bering Sea (Crustacea, Amphipoda, Pardaliscidae), with a redescription of N. tumida
Source: Zookeys. 2020 Sep 3;965:37–53. doi: 10.3897/zookeys.965.51749 (PMC7516394; doi:10.3897/zookeys.965.51749)
Supplement: XML Treatment for Nicippe tumida [file zookeys.965.51749-treatment2.xml]

<!DOCTYPE tp:taxon-treatment
  PUBLIC "-//TaxonX//DTD Taxonomic Treatment Publishing DTD v0 20100105//EN" "tax-treatment-NSO.dtd">
<tp:taxon-treatment xmlns:tp="http://www.plazi.org/taxpub"><tp:treatment-meta><kwd-group><label>Taxon classification</label><kwd><named-content xmlns:xlink="http://www.w3.org/1999/xlink" content-type="kingdom">Animalia</named-content></kwd><kwd><named-content xmlns:xlink="http://www.w3.org/1999/xlink" content-type="order">Amphipoda</named-content></kwd><kwd><named-content xmlns:xlink="http://www.w3.org/1999/xlink" content-type="family">Pardaliscidae</named-content></kwd></kwd-group><mixed-citation publication-type="journal"><person-group><name><surname>Tomikawa</surname><given-names>Ko</given-names></name><name><surname>Kakui</surname><given-names>Keiichi</given-names></name><name><surname>Fujiwara</surname><given-names>Yoshihiro</given-names></name></person-group><article-title>A new species of <italic><tp:taxon-name><tp:taxon-name-part taxon-name-part-type="genus" reg="Nicippe">Nicippe</tp:taxon-name-part></tp:taxon-name></italic> from the Bering Sea (<tp:taxon-name><tp:taxon-name-part taxon-name-part-type="subphylum">Crustacea</tp:taxon-name-part></tp:taxon-name>, <tp:taxon-name><tp:taxon-name-part taxon-name-part-type="order">Amphipoda</tp:taxon-name-part></tp:taxon-name>, <tp:taxon-name><tp:taxon-name-part taxon-name-part-type="family">Pardaliscidae</tp:taxon-name-part></tp:taxon-name>), with a redescription of <italic><tp:taxon-name><tp:taxon-name-part taxon-name-part-type="genus" reg="Nicippe">N.</tp:taxon-name-part> <tp:taxon-name-part taxon-name-part-type="species" reg="tumida">tumida</tp:taxon-name-part></tp:taxon-name></italic></article-title><source>Zookeys</source><day>03</day><month>9</month><year>2020</year><volume>965</volume><fpage>37</fpage><lpage>53</lpage><pub-id pub-id-type="doi">10.3897/zookeys.965.51749</pub-id></mixed-citation></tp:treatment-meta><tp:nomenclature><tp:taxon-name><object-id xmlns:xlink="http://www.w3.org/1999/xlink" content-type="arpha" xlink:type="simple">DF55DB5E-24E0-5574-A58A-F221F1318CB2</object-id>
              <tp:taxon-name-part taxon-name-part-type="genus" reg="Nicippe">Nicippe</tp:taxon-name-part>
              <tp:taxon-name-part taxon-name-part-type="species" reg="tumida">tumida</tp:taxon-name-part>
            </tp:taxon-name><tp:taxon-authority>Bruzelius, 1859</tp:taxon-authority><xref ref-type="fig" rid="F7">Figures 7</xref><xref ref-type="fig" rid="F8">, 8</xref><xref ref-type="fig" rid="F9">, 9</xref><xref ref-type="fig" rid="F10">, 10</xref></tp:nomenclature><tp:treatment-sec sec-type="material" id="SECID0EJTAE"><title>Material examined.</title><p>Eight females, 11.8–15.0 mm, 4 juveniles (sex indeterminate), 5.8–7.3 mm, <named-content xmlns:xlink="http://www.w3.org/1999/xlink" content-type="dwc:institutional_code" xlink:type="simple">SMNH</named-content>-162979, Fredrikshald, Norway, collected by C. Bovallius in 1869 (the month and date unknown).</p></tp:treatment-sec><tp:treatment-sec sec-type="description" id="SECID0EOTAE"><title>Description of female</title><p><bold>(12.1 mm, <named-content xmlns:xlink="http://www.w3.org/1999/xlink" content-type="dwc:institutional_code" xlink:type="simple">SMNH</named-content>-162979).</bold> Epimeral plates 1, 2, and 3 (Fig. <xref ref-type="fig" rid="F7">7</xref>) with ventral submargins bearing 1, 4, and 3 setae, respectively. Urosomite 1 with 2 pointed spines (Fig. <xref ref-type="fig" rid="F8">8A</xref>)</p><fig id="F7" position="float" orientation="portrait"><object-id xmlns:xlink="http://www.w3.org/1999/xlink" content-type="doi" xlink:type="simple">10.3897/zookeys.965.51749.figure7</object-id><object-id xmlns:xlink="http://www.w3.org/1999/xlink" content-type="zenodo_dep_id" xlink:type="simple">4023523</object-id><object-id xmlns:xlink="http://www.w3.org/1999/xlink" content-type="arpha" xlink:type="simple">B7D64501-AF9B-5E8C-AF32-163AB0AA301E</object-id><label>Figure 7.</label><caption><p><italic><tp:taxon-name><tp:taxon-name-part taxon-name-part-type="genus" reg="Nicippe">Nicippe</tp:taxon-name-part> <tp:taxon-name-part taxon-name-part-type="species" reg="tumida">tumida</tp:taxon-name-part></tp:taxon-name></italic> Bruzelius, 1859, female (12.1 mm), <named-content xmlns:xlink="http://www.w3.org/1999/xlink" content-type="dwc:institutional_code" xlink:type="simple">SMNH</named-content>-162979. Habitus, lateral view.</p></caption><graphic xmlns:xlink="http://www.w3.org/1999/xlink" xlink:href="zookeys-965-037-g007.jpg" position="float" orientation="portrait" xlink:type="simple" id="oo_449119.jpg"><uri content-type="original_file" xlink:type="simple">https://binary.pensoft.net/fig/449119</uri></graphic></fig><p><bold><italic>Antenna 1</italic></bold> (Fig. <xref ref-type="fig" rid="F8">8B</xref>): peduncular articles 1–3 in length ratio of 1.0 : 0.6 : 0.3; accessory flagellum 5-articulate; primary flagellum 48-articulate, length of article 1 1.9 times as long as article 2.</p><p><bold><italic>Antenna 2</italic></bold> (Fig. <xref ref-type="fig" rid="F8">8C</xref>): length 0.6 times as long as antenna 1; peduncular articles 3–5 in length ratio of 1.0 : 1.7 : 1.5; flagellum 28-articulate.</p><p><bold><italic>Mouthparts</italic>.</bold> Mandibles (Fig. <xref ref-type="fig" rid="F8">8E, F</xref>): left lacinia mobilis (Fig. <xref ref-type="fig" rid="F8">8E</xref>) broad, about 0.7 times as long as incisor; mandibular palp 3-articulate with length ratio of 1.0 : 2.4 : 1.7, article 2 with 20 setae, article 3 with 6 posterolateral and 3 apical setae. Maxilla 1 (Fig. <xref ref-type="fig" rid="F8">8H</xref>) with palp article 1 bearing 2 marginal setae. Maxilla 2 (Fig. <xref ref-type="fig" rid="F8">8I</xref>) with inner plate bearing 4 apical plumose setae.</p><fig id="F8" position="float" orientation="portrait"><object-id xmlns:xlink="http://www.w3.org/1999/xlink" content-type="doi" xlink:type="simple">10.3897/zookeys.965.51749.figure8</object-id><object-id xmlns:xlink="http://www.w3.org/1999/xlink" content-type="zenodo_dep_id" xlink:type="simple">4023525</object-id><object-id xmlns:xlink="http://www.w3.org/1999/xlink" content-type="arpha" xlink:type="simple">1F652D36-E8F4-5E5E-BD36-DADDCE6330C0</object-id><label>Figure 8.</label><caption><p><italic><tp:taxon-name><tp:taxon-name-part taxon-name-part-type="genus" reg="Nicippe">Nicippe</tp:taxon-name-part> <tp:taxon-name-part taxon-name-part-type="species" reg="tumida">tumida</tp:taxon-name-part></tp:taxon-name></italic> Bruzelius, 1859, female (12.1 mm), <named-content xmlns:xlink="http://www.w3.org/1999/xlink" content-type="dwc:institutional_code" xlink:type="simple">SMNH</named-content>-162979 <bold>A</bold> dorsal margin of urosomite 1, dorsal view <bold>B</bold> antenna 1, medial view, some distal articles of primary flagellum omitted <bold>C</bold> antenna 2, medial view, some distal articles of flagellum omitted <bold>D</bold> upper lip (labrum broken), anterior view <bold>E</bold> left mandible, medial view <bold>F</bold> right mandible, medial view <bold>G</bold> lower lip, ventral view <bold>H</bold> maxilla 1, dorsal view <bold>I</bold> maxilla 2, dorsal view.</p></caption><graphic xmlns:xlink="http://www.w3.org/1999/xlink" xlink:href="zookeys-965-037-g008.jpg" position="float" orientation="portrait" xlink:type="simple" id="oo_449120.jpg"><uri content-type="original_file" xlink:type="simple">https://binary.pensoft.net/fig/449120</uri></graphic></fig><p><bold><italic>Gnathopod 1</italic></bold> (Fig. <xref ref-type="fig" rid="F9">9B</xref>): coxa broad, length 1.8 times of width, distal edge curved; basis with posterior margin sparsely setose; ischium 0.6 times as long as merus.</p><p><bold><italic>Gnathopod 2</italic></bold> (Fig. <xref ref-type="fig" rid="F9">9C</xref>): basis with sparsely setose posterior margin.</p><p><bold><italic>Pereopod 3</italic></bold> (Fig. <xref ref-type="fig" rid="F9">9D</xref>): coxa rounded ventrally, ventral margin with seta; merus, carpus, propodus, and dactylus in length ratio of 1.0 : 1.1 : 1.1 : 0.6; carpus with 6 setae on anterior submargin; propodus with 7 setae and traces of 4 setae on anterior margin and submargin.</p><p><bold><italic>Pereopod 4</italic></bold> (Fig. <xref ref-type="fig" rid="F9">9E</xref>): merus, carpus, propodus, and dactylus in length ratio of 1.0 : 0.5 : 0.6 : 0.3; merus with 11 setae on anterior submargin; carpus with 7 setae on anterior margin and submargin; propodus with 4 setae and traces of 3 setae on anterior margin and submargin; dactylus slender and weakly curved.</p><p><bold><italic>Pereopod 5</italic></bold> (Fig. <xref ref-type="fig" rid="F9">9F</xref>): basis with 3 and 2 setae on anterior and posterior margins, respectively, posterodistal corner of basis subquadrate; merus with 16 long and 3 short setae on anterior margin and submargin, 8 setae and trace of seta on posterior ridge, anterodistal corner with 3 setae.</p><fig id="F9" position="float" orientation="portrait"><object-id xmlns:xlink="http://www.w3.org/1999/xlink" content-type="doi" xlink:type="simple">10.3897/zookeys.965.51749.figure9</object-id><object-id xmlns:xlink="http://www.w3.org/1999/xlink" content-type="zenodo_dep_id" xlink:type="simple">4023527</object-id><object-id xmlns:xlink="http://www.w3.org/1999/xlink" content-type="arpha" xlink:type="simple">1C029D66-7FCB-5817-A6AA-01E991C64CA2</object-id><label>Figure 9.</label><caption><p><italic><tp:taxon-name><tp:taxon-name-part taxon-name-part-type="genus" reg="Nicippe">Nicippe</tp:taxon-name-part> <tp:taxon-name-part taxon-name-part-type="species" reg="tumida">tumida</tp:taxon-name-part></tp:taxon-name></italic> Bruzelius, 1859, female (12.1 mm), <named-content xmlns:xlink="http://www.w3.org/1999/xlink" content-type="dwc:institutional_code" xlink:type="simple">SMNH</named-content>-162979 <bold>A</bold> maxilliped, dorsal view <bold>B</bold> gnathopod 1, medial view <bold>C</bold> gnathopod 2, lateral view <bold>D</bold> pereopod 3, medial view; <bold>E</bold> pereopod 4, lateral view <bold>F</bold> coxa-carpus of pereopod 5, lateral view, distal part of carpus broken <bold>G</bold> coxa-merus of pereopod 6, lateral view <bold>H</bold> carpus-dactylus of pereopod 6, lateral view, propodus deformed due to preparation.</p></caption><graphic xmlns:xlink="http://www.w3.org/1999/xlink" xlink:href="zookeys-965-037-g009.jpg" position="float" orientation="portrait" xlink:type="simple" id="oo_449121.jpg"><uri content-type="original_file" xlink:type="simple">https://binary.pensoft.net/fig/449121</uri></graphic></fig><p><bold><italic>Pereopod 6</italic></bold> (Fig. <xref ref-type="fig" rid="F9">9G, H</xref>): coxa shallowly bilobate with setae on ventral margin and submargin; basis posterior margin almost straight, anterior and posterior margins with 6 and 2 setae, respectively, posterodistal corner of basis rounded; merus, carpus, propodus, and dactylus in length ratio of 1.0 : 0.8 : 1.0: 0.5; merus with 21 setae on anterior margin, 7 short setae on anterior submargin, 6 setae and traces of 4 setae on posterior ridge; posterior margins of carpus and propodus each with 5 (+ traces of 2 more setae) and 2 robust setae; dactylus slender, almost straight.</p><p><bold><italic>Pereopod 7</italic></bold> (Fig. <xref ref-type="fig" rid="F10">10A, B</xref>): merus, carpus, and propodus in length ratio of 1.0 : 1.1 : 1.1: 0.5; merus posterior ridge with 13 setae.</p><p><bold><italic>Pleopods 1–3</italic></bold> (Fig. <xref ref-type="fig" rid="F10">10C–E</xref>): inner and outer rami of each pleopod consisting of 19–20 and 22–24 articles, respectively.</p><p><bold><italic>Uropods</italic>.</bold> Uropod 1 (Fig. <xref ref-type="fig" rid="F10">10F</xref>): peduncle with 6 basofacial setae; inner ramus slightly shorter than outer ramus, medial and lateral margins with 11 and 7 robust setae, respectively; outer ramus with 7 robust setae and traces of setae on medial and lateral margins, respectively. Uropod 2 (Fig. <xref ref-type="fig" rid="F10">10G</xref>): inner ramus with 8 (+ traces of 2 more setae) and 10 robust setae on medial and lateral margins, respectively; outer ramus with 7 and 5 robust setae on medial and lateral margins, respectively and traces of setae.</p><p><bold><italic>Telson</italic></bold> (Fig. <xref ref-type="fig" rid="F10">10I</xref>) length 2.1 times of width, cleft U-shaped, with weakly curved margins of incision.</p><fig id="F10" position="float" orientation="portrait"><object-id xmlns:xlink="http://www.w3.org/1999/xlink" content-type="doi" xlink:type="simple">10.3897/zookeys.965.51749.figure10</object-id><object-id xmlns:xlink="http://www.w3.org/1999/xlink" content-type="zenodo_dep_id" xlink:type="simple">4023511</object-id><object-id xmlns:xlink="http://www.w3.org/1999/xlink" content-type="arpha" xlink:type="simple">D3D07F23-E9BF-5FF9-B058-0956E0F7F3E5</object-id><label>Figure 10.</label><caption><p><italic><tp:taxon-name><tp:taxon-name-part taxon-name-part-type="genus" reg="Nicippe">Nicippe</tp:taxon-name-part> <tp:taxon-name-part taxon-name-part-type="species" reg="tumida">tumida</tp:taxon-name-part></tp:taxon-name></italic> Bruzelius, 1859, female (12.1 mm), <named-content xmlns:xlink="http://www.w3.org/1999/xlink" content-type="dwc:institutional_code" xlink:type="simple">SMNH</named-content>-162979 <bold>A</bold> coxa-merus of pereopod 7, lateral view <bold>B</bold> carpus-dactylus of pereopod 7, lateral view, propodus deformed due to preparation <bold>C</bold> pleo <bold>E</bold> bifid plumose seta (clothes-pin seta) on inner basal margin of inner ramus of pleopod 1, posterior view <bold>F</bold> left uropod 1, dorsal view <bold>G</bold> left uropod 2, dorsal view <bold>H</bold> left uropod 3, dorsal view <bold>I</bold> telson, dorsal view.</p></caption><graphic xmlns:xlink="http://www.w3.org/1999/xlink" xlink:href="zookeys-965-037-g010.jpg" position="float" orientation="portrait" xlink:type="simple" id="oo_449122.jpg"><uri content-type="original_file" xlink:type="simple">https://binary.pensoft.net/fig/449122</uri></graphic></fig></tp:treatment-sec><tp:treatment-sec sec-type="remarks" id="SECID0EP4AE"><title>Remarks.</title><p>Though the present specimens agree with the original description of <italic><tp:taxon-name><tp:taxon-name-part taxon-name-part-type="genus" reg="Nicippe">N.</tp:taxon-name-part> <tp:taxon-name-part taxon-name-part-type="species" reg="tumida">tumida</tp:taxon-name-part></tp:taxon-name></italic> (<xref ref-type="bibr" rid="B5">Bruzelius 1859</xref>), there are some differences between them. Pereopod 7 bears long plumose setae on the posterior margin of the basis in the original description, whereas the present specimens lack these setae. We confirmed that these plumose setae are fragile and easily broken off during handling for the observation of <italic><tp:taxon-name><tp:taxon-name-part taxon-name-part-type="genus" reg="Nicippe">N.</tp:taxon-name-part> <tp:taxon-name-part taxon-name-part-type="species" reg="beringensis">beringensis</tp:taxon-name-part></tp:taxon-name></italic>. Thus, these setae may have been broken off in the present specimens. The telson of the present material takes on the almost parallel shape at either inner margin. Judging from the illustration of the original description, the telson has a wide cleft distally and its inner margins are not parallel. It is a highly likely that the telson was erroneously drawn because Bruzelius’ illustrations were simplified and there are some unreasonable aspects, e.g. the shape of coxae of pereopods 5–7 and epimeral plates. To confirm these dubious features as well as the telson shape, examination of the type material is needed. In this study, we could not access the type materials of <italic><tp:taxon-name><tp:taxon-name-part taxon-name-part-type="genus" reg="Nicippe">N.</tp:taxon-name-part> <tp:taxon-name-part taxon-name-part-type="species" reg="tumida">tumida</tp:taxon-name-part></tp:taxon-name></italic>. Unfortunately, it is likely that the type specimens are lost.</p></tp:treatment-sec><ref-list><ref id="B5"><mixed-citation xmlns:xlink="http://www.w3.org/1999/xlink" xlink:type="simple"><person-group><name name-style="western"><surname>Bruzelius</surname><given-names>RM</given-names></name></person-group> (<year>1859</year>) <article-title>Bidrag till kännedomen om skandinaviens <tp:taxon-name><tp:taxon-name-part taxon-name-part-type="order">Amphipoda</tp:taxon-name-part></tp:taxon-name><tp:taxon-name><tp:taxon-name-part taxon-name-part-type="suborder">Gammaridea</tp:taxon-name-part></tp:taxon-name>.</article-title><source>Kongliga Svenska Vetenskaps-Akademiens Hanglingar Ny Följd</source><volume>3</volume>: <fpage>1</fpage>–<lpage>104</lpage>. <ext-link xlink:type="simple" ext-link-type="doi" xlink:href="10.5962/bhl.part.28297">https://doi.org/10.5962/bhl.part.28297</ext-link></mixed-citation></ref></ref-list></tp:taxon-treatment>
